# Supplementary material for: Four new species of Gesneriaceae from Yunnan, Southwest China
Source: PhytoKeys. 2019 Aug 29;130:183–203. doi: 10.3897/phytokeys.130.34001 (PMC6728316; doi:10.3897/phytokeys.130.34001)
Supplement: XML Treatment for Petrocosmea rhombifolia [file phytokeys.130.34001-treatment1.xml]

<!DOCTYPE tp:taxon-treatment
  PUBLIC "-//TaxonX//DTD Taxonomic Treatment Publishing DTD v0 20100105//EN" "tax-treatment-NSO.dtd">
<tp:taxon-treatment xmlns:tp="http://www.plazi.org/taxpub"><tp:treatment-meta><kwd-group><label>Taxon classification</label><kwd><named-content xmlns:xlink="http://www.w3.org/1999/xlink" content-type="kingdom">Plantae</named-content></kwd><kwd><named-content xmlns:xlink="http://www.w3.org/1999/xlink" content-type="order">Lamiales</named-content></kwd><kwd><named-content xmlns:xlink="http://www.w3.org/1999/xlink" content-type="family">Gesneriaceae</named-content></kwd></kwd-group><mixed-citation publication-type="journal"><person-group><name><surname>Yang</surname><given-names>Bin</given-names></name><name><surname>Ding</surname><given-names>Hong-Bo</given-names></name><name><surname>Fu</surname><given-names>Kai-Cong</given-names></name><name><surname>Yuan</surname><given-names>Yi-Kai</given-names></name><name><surname>Yang</surname><given-names>Han-Yu</given-names></name><name><surname>Li</surname><given-names>Jian-Wu</given-names></name><name><surname>Zhang</surname><given-names>Li-Xia</given-names></name><name><surname>Tan</surname><given-names>Yun-Hong</given-names></name></person-group><article-title>Four new species of <tp:taxon-name><tp:taxon-name-part taxon-name-part-type="family">Gesneriaceae</tp:taxon-name-part></tp:taxon-name> from Yunnan, Southwest China</article-title><source>PhytoKeys</source><day>29</day><month>8</month><year>2019</year><volume>130</volume><fpage>183</fpage><lpage>203</lpage><pub-id pub-id-type="doi">10.3897/phytokeys.130.34001</pub-id></mixed-citation></tp:treatment-meta><tp:nomenclature><label>1.</label><tp:taxon-name><object-id xmlns:xlink="http://www.w3.org/1999/xlink" content-type="arpha" xlink:type="simple">BA1A187FEECC51E49F29B50FFD9752A8</object-id>
            <tp:taxon-name-part taxon-name-part-type="genus" reg="Petrocosmea">Petrocosmea</tp:taxon-name-part>
            <tp:taxon-name-part taxon-name-part-type="species" reg="rhombifolia">rhombifolia</tp:taxon-name-part>
            <object-id xmlns:xlink="http://www.w3.org/1999/xlink" content-type="ipni" xlink:type="simple">urn:lsid:ipni.org:names:60479351-2</object-id>
          </tp:taxon-name><tp:taxon-authority>Y.H.Tan &amp; H.B.Ding</tp:taxon-authority><tp:taxon-status xmlns:xlink="http://www.w3.org/1999/xlink" xlink:type="simple">sp. nov.</tp:taxon-status><xref ref-type="fig" rid="F1">Figures 1</xref><xref ref-type="fig" rid="F2">, 2</xref></tp:nomenclature><tp:treatment-sec sec-type="diagnosis" id="SECID0E4DAE"><title>Diagnosis.</title><p><italic><tp:taxon-name><tp:taxon-name-part taxon-name-part-type="genus" reg="Petrocosmea">Petrocosmea</tp:taxon-name-part> <tp:taxon-name-part taxon-name-part-type="species" reg="rhombifolia">rhombifolia</tp:taxon-name-part></tp:taxon-name></italic> is similar to <italic><tp:taxon-name><tp:taxon-name-part taxon-name-part-type="genus" reg="Petrocosmea">P.</tp:taxon-name-part> <tp:taxon-name-part taxon-name-part-type="species" reg="rosettifolia">rosettifolia</tp:taxon-name-part></tp:taxon-name></italic>, but differs from the latter in having rhombic leaf blades (vs. broadly ovate to orbicular or broadly elliptic) and much longer petiole to 15 cm long (vs. to 4 cm long); the flowers have upper white lip (vs. purple-blue flowers throughout), corolla adaxial lip 14–15 × 9–10 mm (vs. ca. 5 mm), abaxial lip 27–28 × 12–14 mm (vs. ca. 7–8 × 6–8 mm), and flowering March-April (vs. October).</p></tp:treatment-sec><tp:treatment-sec sec-type="material" id="SECID0EZEAE"><title>Type.</title><p>CHINA. Yunnan Province: Lancang County, Laba village, <named-content xmlns:xlink="http://www.w3.org/1999/xlink" content-type="dwc:verbatimCoordinates" xlink:type="simple"><named-content content-type="geo-json" specific-use="{&#34;type&#34;:&#34;Point&#34;,&#34;coordinates&#34;:[99.715861,22.611811]}" id="NCID0ECFAE" xlink:type="simple">22°36'42.52"N, 99°42'57.10"E</named-content></named-content>, a.s.l. 1900 m, 1 April 2017, Y.H. Tan &amp; H.B. Ding, <italic>T0119</italic> (holotype: HITBC!).</p><fig id="F1" position="float" orientation="portrait"><object-id xmlns:xlink="http://www.w3.org/1999/xlink" content-type="doi" xlink:type="simple">10.3897/phytokeys.130.34001.figure1</object-id><object-id xmlns:xlink="http://www.w3.org/1999/xlink" content-type="arpha" xlink:type="simple">EDA714735F3F540AAB83CFABA993266C</object-id><label>Figure 1.</label><caption><p><italic><tp:taxon-name><tp:taxon-name-part taxon-name-part-type="genus" reg="Petrocosmea">Petrocosmea</tp:taxon-name-part> <tp:taxon-name-part taxon-name-part-type="species" reg="rhombifolia">rhombifolia</tp:taxon-name-part></tp:taxon-name></italic> Y.H.Tan &amp; H.B.Ding, sp. nov. <bold>A, B</bold> Habit <bold>C, D</bold> flower in front view <bold>E</bold> flower in side view <bold>F</bold> flower in back view <bold>G</bold> flower <bold>H</bold> dissected corolla (showing pistil and stamens) <bold>I</bold> cyme <bold>J</bold> calyx in abaxial view <bold>K</bold> leaves. Photographed by H.B. Ding.</p></caption><graphic xmlns:xlink="http://www.w3.org/1999/xlink" xlink:href="phytokeys-130-183-g001.jpg" position="float" orientation="portrait" xlink:type="simple" id="oo_327922.jpg"><uri content-type="original_file" xlink:type="simple">https://binary.pensoft.net/fig/327922</uri></graphic></fig><fig id="F2" position="float" orientation="portrait"><object-id xmlns:xlink="http://www.w3.org/1999/xlink" content-type="doi" xlink:type="simple">10.3897/phytokeys.130.34001.figure2</object-id><object-id xmlns:xlink="http://www.w3.org/1999/xlink" content-type="arpha" xlink:type="simple">F328A41F5EAA53AA96B90FC70962C4D2</object-id><label>Figure 2.</label><caption><p><italic><tp:taxon-name><tp:taxon-name-part taxon-name-part-type="genus" reg="Petrocosmea">Petrocosmea</tp:taxon-name-part> <tp:taxon-name-part taxon-name-part-type="species" reg="rhombifolia">rhombifolia</tp:taxon-name-part></tp:taxon-name></italic> Y.H.Tan &amp; H.B.Ding, sp. nov. <bold>A</bold> Habit <bold>B</bold> calyx in adaxial view <bold>C</bold> leaf blade in abaxial view <bold>D</bold> pedicel with calyx and pistil <bold>E</bold> anthers <bold>F</bold> corolla in front view <bold>G</bold> dissected corolla. Drawn by Zhen-Meng Yang.</p></caption><graphic xmlns:xlink="http://www.w3.org/1999/xlink" xlink:href="phytokeys-130-183-g002.jpg" position="float" orientation="portrait" xlink:type="simple" id="oo_327923.jpg"><uri content-type="original_file" xlink:type="simple">https://binary.pensoft.net/fig/327923</uri></graphic></fig></tp:treatment-sec><tp:treatment-sec sec-type="description" id="SECID0EZHAE"><title>Description.</title><p>Perennial herb with short rhizomatous stem and crowded fibrous roots. <bold>Leaves</bold> 14 to 25, all in basal rosette; petioles 0.5–15 cm long, densely white pubescent to sericeous; leaf blades ovate or ovate to rhombic, 1.5–5.3 × 1.3–2.8 cm, rounded or cuneate at base, with nearly entire or slightly repand margins and acute or obtuse apex, densely pubescent to sericeous on both surfaces; lateral veins abaxially conspicuous, 2–3 on each side. <bold>Inflorescences</bold> 1–flowered, 4–6 cm long; <bold>Peduncles</bold> 2.5–3.2 cm long, pedicels 1.6–2.0 cm, densely pubescent to sericeous; <bold>Bracts</bold> 2, opposite, subulate, 2–3 mm. <bold>Calyx</bold> actinomorphic, equally divided into 5 lobes from base, lobes lanceolate, 4–5 mm, sparsely pubescent inside, densely sericeous outside. <bold>Corolla</bold> light blue, sparsely pubescent to puberulous outside, sparsely puberulent or subglabrous inside; tube 5–6 mm, sometimes with 2 ovate brown spots inside below the stamens; throat light blue or whitish blue with 2 oblong deep blue blotches; adaxial lip ca. 14–15 × 9–10 mm, semi-orbicular, light blue or whitish blue, distinctly 2-lobed, lobes reflexed, with rounded apex and repand margin; abaxial lip ca. 27–28 × 12–14 mm, blue, 3-lobed to or over the middle, with sub-orbicular to obovate lobes, lobes with rounded apex and repand to slightly crenate margin. <bold>Stamens</bold> 2, about 6 mm long, adnate to the base of the corolla tube; filaments about 3 mm long, sparsely pubescent; anthers ovate, about 3 mm long, dehiscence poricidal, glabrous, dorsifixed, coherent at apex. <bold>Staminodes</bold> 3, ca. 2 mm, adnate to the corolla tube at the base, sub-glabrous. <bold>Pistil</bold> ca. 1.1 cm; ovary densely villous, oblate, ca. 3 mm; style ca. 8 mm, sparsely pubescent near base; stigma capitate. <bold>Fruit</bold> a short capsule, 8–10 mm long.</p></tp:treatment-sec><tp:treatment-sec sec-type="etymology" id="SECID0ETIAE"><title>Etymology.</title><p>The new species is named after its rhombic leaf blades.</p></tp:treatment-sec><tp:treatment-sec sec-type="Vernacular name" id="SECID0EYIAE"><title>Vernacular name.</title><p>Chinese mandarin: ling ye shi hu die (菱叶石蝴蝶).</p></tp:treatment-sec><tp:treatment-sec sec-type="phenology" id="SECID0E4IAE"><title>Phenology.</title><p>Flowering March-May and fruiting April-June.</p></tp:treatment-sec><tp:treatment-sec sec-type="distribution" id="SECID0ECJAE"><title>Distribution and habitat.</title><p><italic><tp:taxon-name><tp:taxon-name-part taxon-name-part-type="genus" reg="Petrocosmea">Petrocosmea</tp:taxon-name-part> <tp:taxon-name-part taxon-name-part-type="species" reg="rhombifolia">rhombifolia</tp:taxon-name-part></tp:taxon-name></italic> grows on moist rock faces in limestone forest, at elevation ca. 1900 m in Laba, Lancang County.</p></tp:treatment-sec><tp:treatment-sec sec-type="conservation status" id="SECID0ETJAE"><title>Conservation status.</title><p><italic><tp:taxon-name><tp:taxon-name-part taxon-name-part-type="genus" reg="Petrocosmea">Petrocosmea</tp:taxon-name-part> <tp:taxon-name-part taxon-name-part-type="species" reg="rhombifolia">rhombifolia</tp:taxon-name-part></tp:taxon-name></italic> has hitherto only been found at its type locality in Laba, Lancang County. There is very limited information about its natural distribution; a further detailed investigation of the same habitats will help to identify additional populations and individuals of this new species. The lack of sufficient data currently does not allow a risk evaluation and the species can be regarded at present as Data Deficient (<abbrev xmlns:xlink="http://www.w3.org/1999/xlink" xlink:title="Data Deficient" id="ABBRID0EEKAE" xlink:type="simple">DD</abbrev>) according to the IUCN Red List Categories and Criteria (<xref ref-type="bibr" rid="B14">IUCN 2012</xref>).</p></tp:treatment-sec><tp:treatment-sec sec-type="notes" id="SECID0EMKAE"><title>Note.</title><p><italic><tp:taxon-name><tp:taxon-name-part taxon-name-part-type="genus" reg="Petrocosmea">Petrocosmea</tp:taxon-name-part> <tp:taxon-name-part taxon-name-part-type="species" reg="rhombifolia">rhombifolia</tp:taxon-name-part></tp:taxon-name></italic> has ovate leaf blades with pubescence on the surfaces that are similar to <italic><tp:taxon-name><tp:taxon-name-part taxon-name-part-type="genus" reg="Petrocosmea">P.</tp:taxon-name-part> <tp:taxon-name-part taxon-name-part-type="species" reg="rosettifolia">rosettifolia</tp:taxon-name-part></tp:taxon-name></italic>, but mainly different from the leaf blade and flower characters. A comparative list of diagnostic characters of the new species and <italic><tp:taxon-name><tp:taxon-name-part taxon-name-part-type="genus" reg="Petrocosmea">P.</tp:taxon-name-part> <tp:taxon-name-part taxon-name-part-type="species" reg="rosettifolia">rosettifolia</tp:taxon-name-part></tp:taxon-name></italic> is given in Table <xref ref-type="table" rid="T1">1</xref>.</p><table-wrap id="T1" position="float" orientation="portrait"><label>Table 1.</label><caption><p>Morphological comparison between <italic><tp:taxon-name><tp:taxon-name-part taxon-name-part-type="genus" reg="Petrocosmea">Petrocosmea</tp:taxon-name-part> <tp:taxon-name-part taxon-name-part-type="species" reg="rhombifolia">rhombifolia</tp:taxon-name-part></tp:taxon-name></italic> sp.nov. and <italic><tp:taxon-name><tp:taxon-name-part taxon-name-part-type="genus" reg="Petrocosmea">P.</tp:taxon-name-part> <tp:taxon-name-part taxon-name-part-type="species" reg="rosettifolia">rosettifolia</tp:taxon-name-part></tp:taxon-name></italic> C. Y. Wu ex H. W. Li.</p></caption><table id="TID0EIPBG" rules="all"><tbody><tr><th rowspan="1" colspan="1">Characters</th><th rowspan="1" colspan="1">
                    <italic><tp:taxon-name><tp:taxon-name-part taxon-name-part-type="genus" reg="Petrocosmea">P.</tp:taxon-name-part> <tp:taxon-name-part taxon-name-part-type="species" reg="rhombifolium">rhombifolium</tp:taxon-name-part></tp:taxon-name></italic>
                  </th><th rowspan="1" colspan="1">
                    <italic><tp:taxon-name><tp:taxon-name-part taxon-name-part-type="genus" reg="Petrocosmea">P.</tp:taxon-name-part> <tp:taxon-name-part taxon-name-part-type="species" reg="rosettifolia">rosettifolia</tp:taxon-name-part></tp:taxon-name></italic>
                  </th></tr><tr><td rowspan="1" colspan="3">
                    <bold>Leaf blade</bold>
                  </td></tr><tr><td rowspan="1" colspan="1">Shape and size</td><td rowspan="1" colspan="1">ovate or ovate to rhombic, 1.5–5.3 × 1.3–2.8 cm</td><td rowspan="1" colspan="1">broadly ovate to orbicular or broadly elliptic, 0.5–4.0 × 0.4–3.0cm</td></tr><tr><td rowspan="1" colspan="1">Margin</td><td rowspan="1" colspan="1">nearly entire or slightly repand</td><td rowspan="1" colspan="1">entire to crenulate-serrulate toward apex</td></tr><tr><td rowspan="1" colspan="1">lateral veins</td><td rowspan="1" colspan="1">conspicuous, 2–3 pairs</td><td rowspan="1" colspan="1">inconspicuous</td></tr><tr><td rowspan="1" colspan="1">Base</td><td rowspan="1" colspan="1">rounded or cuneate</td><td rowspan="1" colspan="1">broadly cuneate to cuneate</td></tr><tr><td rowspan="1" colspan="1">Apex</td><td rowspan="1" colspan="1">acute or obtuse</td><td rowspan="1" colspan="1">broadly acute</td></tr><tr><td rowspan="1" colspan="1">indumentum</td><td rowspan="1" colspan="1">densely white pubescent to siliceous</td><td rowspan="1" colspan="1">densely appressed puberulent or sericeous to tomentose</td></tr><tr><td rowspan="1" colspan="1">Petiole</td><td rowspan="1" colspan="1">to 15 cm long</td><td rowspan="1" colspan="1">to 4 cm long</td></tr><tr><td rowspan="1" colspan="1">
                    <bold>Cymes</bold>
                  </td><td rowspan="1" colspan="1">1-flowered</td><td rowspan="1" colspan="1">1-flowered</td></tr><tr><td rowspan="1" colspan="3">
                    <bold>Corolla</bold>
                  </td></tr><tr><td rowspan="1" colspan="1">Calyx</td><td rowspan="1" colspan="1">actinomorphic, equally divided into 5 lobes from base</td><td rowspan="1" colspan="1">actinomorphic, equally divided into 5 lobes from base</td></tr><tr><td rowspan="1" colspan="1">colour and indumentum</td><td rowspan="1" colspan="1">light blue, upper lip white, outside sparsely pubescent to puberulous, inside sparsely puberulent or subglabrous</td><td rowspan="1" colspan="1">purple-blue throughout, outside sparsely puberulent, inside glabrous</td></tr><tr><td rowspan="1" colspan="1">adaxial lip</td><td rowspan="1" colspan="1">14–15 × 9–10 mm, distinctly 2-lobed with the two lobes reflexed</td><td rowspan="1" colspan="1">ca. 5 mm, distinctly 2-lobed</td></tr><tr><td rowspan="1" colspan="1">abaxial lip</td><td rowspan="1" colspan="1">27–28 × 12–14 mm</td><td rowspan="1" colspan="1">ca. 8 × 7 mm</td></tr><tr><td rowspan="1" colspan="1">Throat</td><td rowspan="1" colspan="1">whitish light blue or somewhat light blue with 2 oblong deep blue blotches</td><td rowspan="1" colspan="1">white</td></tr><tr><td rowspan="1" colspan="1">Tube</td><td rowspan="1" colspan="1">5–6 mm</td><td rowspan="1" colspan="1">ca. 5 mm</td></tr><tr><td rowspan="1" colspan="3">
                    <bold>Stamens</bold>
                  </td></tr><tr><td rowspan="1" colspan="1">filaments</td><td rowspan="1" colspan="1">ca. 3 mm, sparsely pubescent</td><td rowspan="1" colspan="1">ca. 3 mm, minutely hispid</td></tr><tr><td rowspan="1" colspan="1">anthers</td><td rowspan="1" colspan="1">ca. 3 mm</td><td rowspan="1" colspan="1">ca. 1 mm, beakless</td></tr><tr><td rowspan="1" colspan="1">
                    <bold>Pistil</bold>
                  </td><td rowspan="1" colspan="1">ca. 1.1 cm</td><td rowspan="1" colspan="1">ca. 1 cm</td></tr><tr><td rowspan="1" colspan="1">Ovary</td><td rowspan="1" colspan="1">oblate, densely villous</td><td rowspan="1" colspan="1">elliptic-ovoid, appressed puberulent</td></tr><tr><td rowspan="1" colspan="1">Style</td><td rowspan="1" colspan="1">ca. 8 mm, sparsely pubescent near base</td><td rowspan="1" colspan="1">5–7 mm, sparsely puberulent near base</td></tr><tr><td rowspan="1" colspan="1">Flowering time</td><td rowspan="1" colspan="1">March to May</td><td rowspan="1" colspan="1">October</td></tr></tbody></table></table-wrap></tp:treatment-sec><ref-list><ref id="B14"><mixed-citation xmlns:xlink="http://www.w3.org/1999/xlink" xlink:type="simple"><institution xlink:type="simple">IUCN</institution> (<year>2012</year>) IUCN Red List Categories and Criteria: Version 3.1. IUCN; Gland, Switzerland and Cambridge, UK: 32.</mixed-citation></ref></ref-list></tp:taxon-treatment>
