# Supplementary material for: Four new species of Gesneriaceae from Yunnan, Southwest China
Source: PhytoKeys. 2019 Aug 29;130:183–203. doi: 10.3897/phytokeys.130.34001 (PMC6728316; doi:10.3897/phytokeys.130.34001)
Supplement: XML Treatment for Petrocosmea tsaii [file phytokeys.130.34001-treatment2.xml]

<!DOCTYPE tp:taxon-treatment
  PUBLIC "-//TaxonX//DTD Taxonomic Treatment Publishing DTD v0 20100105//EN" "tax-treatment-NSO.dtd">
<tp:taxon-treatment xmlns:tp="http://www.plazi.org/taxpub"><tp:treatment-meta><kwd-group><label>Taxon classification</label><kwd><named-content xmlns:xlink="http://www.w3.org/1999/xlink" content-type="kingdom">Plantae</named-content></kwd><kwd><named-content xmlns:xlink="http://www.w3.org/1999/xlink" content-type="order">Lamiales</named-content></kwd><kwd><named-content xmlns:xlink="http://www.w3.org/1999/xlink" content-type="family">Gesneriaceae</named-content></kwd></kwd-group><mixed-citation publication-type="journal"><person-group><name><surname>Yang</surname><given-names>Bin</given-names></name><name><surname>Ding</surname><given-names>Hong-Bo</given-names></name><name><surname>Fu</surname><given-names>Kai-Cong</given-names></name><name><surname>Yuan</surname><given-names>Yi-Kai</given-names></name><name><surname>Yang</surname><given-names>Han-Yu</given-names></name><name><surname>Li</surname><given-names>Jian-Wu</given-names></name><name><surname>Zhang</surname><given-names>Li-Xia</given-names></name><name><surname>Tan</surname><given-names>Yun-Hong</given-names></name></person-group><article-title>Four new species of <tp:taxon-name><tp:taxon-name-part taxon-name-part-type="family">Gesneriaceae</tp:taxon-name-part></tp:taxon-name> from Yunnan, Southwest China</article-title><source>PhytoKeys</source><day>29</day><month>8</month><year>2019</year><volume>130</volume><fpage>183</fpage><lpage>203</lpage><pub-id pub-id-type="doi">10.3897/phytokeys.130.34001</pub-id></mixed-citation></tp:treatment-meta><tp:nomenclature><label>2.</label><tp:taxon-name><object-id xmlns:xlink="http://www.w3.org/1999/xlink" content-type="arpha" xlink:type="simple">FE5A4D10AA0F5A0FAD7CD554E131413E</object-id>
            <tp:taxon-name-part taxon-name-part-type="genus" reg="Petrocosmea">Petrocosmea</tp:taxon-name-part>
            <tp:taxon-name-part taxon-name-part-type="species" reg="tsaii">tsaii</tp:taxon-name-part>
            <object-id xmlns:xlink="http://www.w3.org/1999/xlink" content-type="ipni" xlink:type="simple">urn:lsid:ipni.org:names:60479352-2</object-id>
          </tp:taxon-name><tp:taxon-authority>Y.H.Tan &amp; JianW.Li</tp:taxon-authority><tp:taxon-status xmlns:xlink="http://www.w3.org/1999/xlink" xlink:type="simple">sp. nov.</tp:taxon-status><xref ref-type="fig" rid="F3">Figures 3</xref><xref ref-type="fig" rid="F4">, 4</xref></tp:nomenclature><tp:treatment-sec sec-type="diagnosis" id="SECID0ERWAE"><title>Diagnosis.</title><p><italic><tp:taxon-name><tp:taxon-name-part taxon-name-part-type="genus" reg="Petrocosmea">Petrocosmea</tp:taxon-name-part> <tp:taxon-name-part taxon-name-part-type="species" reg="tsaii">tsaii</tp:taxon-name-part></tp:taxon-name></italic> is similar to <tp:taxon-name><tp:taxon-name-part taxon-name-part-type="genus" reg="Petrocosmea">P.</tp:taxon-name-part> <tp:taxon-name-part taxon-name-part-type="species" reg="kerrii">kerrii</tp:taxon-name-part> <tp:taxon-name-part taxon-name-part-type="infraspecific-rank">var.</tp:taxon-name-part> <tp:taxon-name-part taxon-name-part-type="variety" reg="kerrii">kerrii</tp:taxon-name-part></tp:taxon-name> and <italic><tp:taxon-name><tp:taxon-name-part taxon-name-part-type="genus" reg="Petrocosmea">P.</tp:taxon-name-part> <tp:taxon-name-part taxon-name-part-type="species" reg="menglianensis">menglianensis</tp:taxon-name-part></tp:taxon-name></italic> in having elliptic leaf blade, oblique and rounded leaf base, acute leaf apex, ellipsoid anthers with brevirostrate apex; but it can be easily distinguished from the two similar taxa by its bluish purple corolla (vs. white) and much longer inflorescences. <italic><tp:taxon-name><tp:taxon-name-part taxon-name-part-type="genus" reg="Petrocosmea">Petrocosmea</tp:taxon-name-part> <tp:taxon-name-part taxon-name-part-type="species" reg="tsaii">tsaii</tp:taxon-name-part></tp:taxon-name></italic> also differs from <tp:taxon-name><tp:taxon-name-part taxon-name-part-type="genus" reg="Petrocosmea">P.</tp:taxon-name-part> <tp:taxon-name-part taxon-name-part-type="species" reg="kerrii">kerrii</tp:taxon-name-part> <tp:taxon-name-part taxon-name-part-type="infraspecific-rank">var.</tp:taxon-name-part> <tp:taxon-name-part taxon-name-part-type="variety" reg="kerrii">kerrii</tp:taxon-name-part></tp:taxon-name> by having actinomorphic calyx (vs. zygomorphic), and differs from <italic><tp:taxon-name><tp:taxon-name-part taxon-name-part-type="genus" reg="Petrocosmea">P.</tp:taxon-name-part> <tp:taxon-name-part taxon-name-part-type="species" reg="menglianensis">menglianensis</tp:taxon-name-part></tp:taxon-name></italic> by its leaf blade abaxially densely villous (vs. pubescent along midrib and lateral veins).</p></tp:treatment-sec><tp:treatment-sec sec-type="material" id="SECID0EFZAE"><title>Type.</title><p>CHINA. Yunnan Province: Mengla county, Menglun, Mengxing, <named-content xmlns:xlink="http://www.w3.org/1999/xlink" content-type="dwc:verbatimCoordinates" xlink:type="simple"><named-content content-type="geo-json" specific-use="{&#34;type&#34;:&#34;Point&#34;,&#34;coordinates&#34;:[101.383333,21.816667]}" id="NCID0EOZAE" xlink:type="simple">21°49'N, 101°23'E</named-content></named-content>, a.s.l. 1200 m, 13 Sep. 2016, <italic>Jian-Wu Li 4577</italic> (holotype: HITBC!).</p></tp:treatment-sec><tp:treatment-sec sec-type="description" id="SECID0EVZAE"><title>Description.</title><p>Perennial herb with short rhizomatous stem. <bold>Leaves</bold> 8–15, in basal rosette; inner leaves with petioles short or absent, ovate or suborbicular; outer leaves with long petioles, elliptic or ovate to widely ovate; 1.5–10.5 × 1.2–8.2 cm, apex acute to rounded, base rounded to subcordate, sometimes oblique, margin crenate, densely villous on abaxial surfaces, sparsely pubescent to puberulous on adaxial surface; <bold>lateral veins</bold> 4–10 on either side of midrib, adaxially impressed, abaxially conspicuous; <bold>petioles</bold> up to 10 cm long, densely white villous. <bold>Inflorescences</bold> 6.0–14.5 cm long; Peduncles 3.5–11.0 cm long, 2.0–2.5 mm in diam., densely villous and with glandular hairs; <bold>bracts</bold> 2–3, ovate to broadly ovate, or somewhat leaf like, with 4–5 lateral veins on side, ovate-elliptic, 8–19 × 6–18 mm; <bold>cymes</bold> usually 3–6(–8)-flowered, <bold>hypopodium</bold> 0.5–3.5 cm, <bold>pedicels</bold> 1.2–2.3 cm, villous and with glandular hairs; <bold>bracteoles</bold> 2, opposite, linear-lanceolate, 3.5–8.3 × 1.5–2 mm. <bold>Calyx</bold> actinomorphic, equally divided into 5 lobes from base, lobes linear-lanceolate, 6–7 × 1–1.5 mm, internally sparsely with glandular hairs, externally villous and with glandular hairs, margin with 1–3 linear teeth above middle. <bold>Corolla</bold> 10.5–12 mm long, externally sparsely puberulous to glabrous, internally glabrous; tube 4–4.5 mm; throat dark bluish purple; adaxial lip ca. 7–9 × 10–12 mm, indistinctly 2-lobed with the two lobes reflexed, lobes semi-orbicular, with rounded apex and entire margin, base white; abaxial lip ca. 16–20 × 9–11 mm, 3-lobed to the middle, lobes semi-orbicular, with rounded to obtuse apex, bluish purple. <bold>Stamens</bold> 2, 4–4.5 mm long, adnate to the base of the corolla tube; anthers adnate face to face; filaments 1.5–2 mm long, with short glandular hairs near base; anther ovoid to ellipsoid, 3–3.5 mm long, with brown capitate-glandular hairs, dorsifixed, apex brevirostrate. <bold>Staminodes</bold> 2–3, ca. 1 mm, adnate to the corolla tube at the base, linear, glabrous. <bold>Pistil</bold> 11–12 mm; ovary 3–3.5 mm long, narrowly ovoid, sparsely pubescent and with yellow glandular hairs; style 7.5–9 mm, sparsely with yellow glandular hairs at base, upper part glabrous; stigma capitate. <bold>Fruit</bold> a short capsule, 10–12 mm long.</p><fig id="F3" position="float" orientation="portrait"><object-id xmlns:xlink="http://www.w3.org/1999/xlink" content-type="doi" xlink:type="simple">10.3897/phytokeys.130.34001.figure3</object-id><object-id xmlns:xlink="http://www.w3.org/1999/xlink" content-type="arpha" xlink:type="simple">2652CD4F3E1451179227E8D408A1EA05</object-id><label>Figure 3.</label><caption><p><italic><tp:taxon-name><tp:taxon-name-part taxon-name-part-type="genus" reg="Petrocosmea">Petrocosmea</tp:taxon-name-part> <tp:taxon-name-part taxon-name-part-type="species" reg="tsaii">tsaii</tp:taxon-name-part></tp:taxon-name></italic> Y.H.Tan &amp; JianW.Li, sp. nov. <bold>A, B</bold> Habit <bold>C</bold> leaves <bold>D, E</bold> inflorescence <bold>F</bold> flower in front view <bold>G</bold> flower in back view <bold>H</bold> flower in side view <bold>I</bold> dissected flower <bold>J</bold> calyx in abaxial view <bold>K</bold> pistil <bold>L</bold> stamens. Photographed by J.W.Li, Y.H.Tan &amp; H.B.Ding.</p></caption><graphic xmlns:xlink="http://www.w3.org/1999/xlink" xlink:href="phytokeys-130-183-g003.jpg" position="float" orientation="portrait" xlink:type="simple" id="oo_327924.jpg"><uri content-type="original_file" xlink:type="simple">https://binary.pensoft.net/fig/327924</uri></graphic></fig><fig id="F4" position="float" orientation="portrait"><object-id xmlns:xlink="http://www.w3.org/1999/xlink" content-type="doi" xlink:type="simple">10.3897/phytokeys.130.34001.figure4</object-id><object-id xmlns:xlink="http://www.w3.org/1999/xlink" content-type="arpha" xlink:type="simple">25C2390A544E5FA08BC239C2F8C8444D</object-id><label>Figure 4.</label><caption><p><italic><tp:taxon-name><tp:taxon-name-part taxon-name-part-type="genus" reg="Petrocosmea">Petrocosmea</tp:taxon-name-part> <tp:taxon-name-part taxon-name-part-type="species" reg="tsaii">tsaii</tp:taxon-name-part></tp:taxon-name></italic> Y.H.Tan &amp; JianW.Li, sp. nov. <bold>A</bold> Habit <bold>B</bold> adaxial Leaf surface indumentum <bold>C</bold> corolla (Dissected) <bold>D</bold> pedicel with bracteoles, calyx and pistil <bold>E</bold> pistil <bold>F</bold> stamens. Drawn by Zhengmeng Yang.</p></caption><graphic xmlns:xlink="http://www.w3.org/1999/xlink" xlink:href="phytokeys-130-183-g004.jpg" position="float" orientation="portrait" xlink:type="simple" id="oo_327925.jpg"><uri content-type="original_file" xlink:type="simple">https://binary.pensoft.net/fig/327925</uri></graphic></fig></tp:treatment-sec><tp:treatment-sec sec-type="etymology" id="SECID0EJ4AE"><title>Etymology.</title><p>The specific epithet commemorates the late Prof. Cai Xitao (Tsai Hse-Tao), who was the founder of Xishuangbanna Tropical Botanical Garden (XTBG) and devoted all his life to the study of Chinese plants.</p></tp:treatment-sec><tp:treatment-sec sec-type="Vernacular name" id="SECID0EO4AE"><title>Vernacular name.</title><p>Chinese mandarin: Cai Shi Shi Hu Die (蔡氏石蝴蝶)</p></tp:treatment-sec><tp:treatment-sec sec-type="phenology" id="SECID0ET4AE"><title>Phenology.</title><p>Flowering September-October and fruiting October-November.</p></tp:treatment-sec><tp:treatment-sec sec-type="distribution" id="SECID0EY4AE"><title>Distribution and habitat.</title><p>The species grows on moist rock faces in limestone forests, Mengla County, Yunnan, China.</p></tp:treatment-sec><tp:treatment-sec sec-type="conservation status" id="SECID0E44AE"><title>Conservation status.</title><p>Due to insufficient field surveys so far, very few details about its natural distribution and population status are currently known. The lack of sufficient data does not allow a risk evaluation and the species can be regarded at present as Data Deficient (<abbrev xmlns:xlink="http://www.w3.org/1999/xlink" xlink:title="Data Deficient" id="ABBRID0ED5AE" xlink:type="simple">DD</abbrev>) according to the IUCN Red List Categories (<xref ref-type="bibr" rid="B14">IUCN 2012</xref>).</p></tp:treatment-sec><tp:treatment-sec sec-type="notes" id="SECID0EL5AE"><title>Note.</title><p>A comparison of the diagnostic characters of the new species and <tp:taxon-name><tp:taxon-name-part taxon-name-part-type="genus" reg="Petrocosmea">P.</tp:taxon-name-part> <tp:taxon-name-part taxon-name-part-type="species" reg="kerrii">kerrii</tp:taxon-name-part> <tp:taxon-name-part taxon-name-part-type="infraspecific-rank">var.</tp:taxon-name-part> <tp:taxon-name-part taxon-name-part-type="variety" reg="kerrii">kerrii</tp:taxon-name-part></tp:taxon-name>, <italic><tp:taxon-name><tp:taxon-name-part taxon-name-part-type="genus" reg="Petrocosmea">P.</tp:taxon-name-part> <tp:taxon-name-part taxon-name-part-type="species" reg="menglianensis">menglianensis</tp:taxon-name-part></tp:taxon-name></italic> is given in Table <xref ref-type="table" rid="T2">2</xref>.</p><table-wrap id="T2" position="float" orientation="portrait"><label>Table 2.</label><caption><p>Morphological comparison among <italic><tp:taxon-name><tp:taxon-name-part taxon-name-part-type="genus" reg="Petrocosmea">Petrocosmea</tp:taxon-name-part> <tp:taxon-name-part taxon-name-part-type="species" reg="tsaii">tsaii</tp:taxon-name-part></tp:taxon-name></italic> sp. nov., <tp:taxon-name><tp:taxon-name-part taxon-name-part-type="genus" reg="Petrocosmea">Petrocosmea</tp:taxon-name-part> <tp:taxon-name-part taxon-name-part-type="species" reg="kerrii">kerrii</tp:taxon-name-part> <tp:taxon-name-part taxon-name-part-type="authority">Craib</tp:taxon-name-part> <tp:taxon-name-part taxon-name-part-type="infraspecific-rank">var.</tp:taxon-name-part> <tp:taxon-name-part taxon-name-part-type="variety" reg="kerrii">kerrii</tp:taxon-name-part></tp:taxon-name> and <italic><tp:taxon-name><tp:taxon-name-part taxon-name-part-type="genus" reg="Petrocosmea">Petrocosmea</tp:taxon-name-part> <tp:taxon-name-part taxon-name-part-type="species" reg="menglianensis">menglianensis</tp:taxon-name-part></tp:taxon-name></italic> H. W. Li.</p></caption><table id="TID0ET4BG" rules="all"><tbody><tr><th rowspan="1" colspan="1">Characters</th><th rowspan="1" colspan="1">
                    <italic><tp:taxon-name><tp:taxon-name-part taxon-name-part-type="genus" reg="Petrocosmea">P.</tp:taxon-name-part> <tp:taxon-name-part taxon-name-part-type="species" reg="tsaii">tsaii</tp:taxon-name-part></tp:taxon-name></italic>
                  </th><th rowspan="1" colspan="1">
                    <tp:taxon-name><tp:taxon-name-part taxon-name-part-type="genus" reg="Petrocosmea">P.</tp:taxon-name-part> <tp:taxon-name-part taxon-name-part-type="species" reg="kerrii">kerrii</tp:taxon-name-part> <tp:taxon-name-part taxon-name-part-type="infraspecific-rank">var.</tp:taxon-name-part> <tp:taxon-name-part taxon-name-part-type="variety" reg="kerrii">kerrii</tp:taxon-name-part></tp:taxon-name>
                  </th><th rowspan="1" colspan="1">
                    <italic><tp:taxon-name><tp:taxon-name-part taxon-name-part-type="genus" reg="Petrocosmea">P.</tp:taxon-name-part> <tp:taxon-name-part taxon-name-part-type="species" reg="menglianensis">menglianensis</tp:taxon-name-part></tp:taxon-name></italic>
                  </th></tr><tr><td rowspan="1" colspan="4">
                    <bold>Leaf blade</bold>
                  </td></tr><tr><td rowspan="1" colspan="1">shape and size</td><td rowspan="1" colspan="1">elliptic or ovate to widely ovate; 1.5–10.5 × 1.2–8.2 cm</td><td rowspan="1" colspan="1">elliptic to rhombic-elliptic or ovate, 1.8–13.5 × 1.2–8.5 cm</td><td rowspan="1" colspan="1">elliptic to elliptic-ovate, 7.5–8.5 × 5–6 cm</td></tr><tr><td rowspan="1" colspan="1">margin</td><td rowspan="1" colspan="1">crenate</td><td rowspan="1" colspan="1">dentate</td><td rowspan="1" colspan="1">irregularly dentate</td></tr><tr><td rowspan="1" colspan="1">Base</td><td rowspan="1" colspan="1">sometimes oblique, rounded to subcordate,</td><td rowspan="1" colspan="1">usually oblique, broadly cuneate to rounded</td><td rowspan="1" colspan="1">oblique, rounded to cuneate</td></tr><tr><td rowspan="1" colspan="1">Apex</td><td rowspan="1" colspan="1">acute to rounded</td><td rowspan="1" colspan="1">broadly acute to obtuse, rarely rounded</td><td rowspan="1" colspan="1">broadly acute to obtuse</td></tr><tr><td rowspan="1" colspan="1">indumentums</td><td rowspan="1" colspan="1">adaxially sparsely pubescent to puberulous, abaxially densely villous</td><td rowspan="1" colspan="1">adaxially and abaxially densely hirsute to densely puberulent</td><td rowspan="1" colspan="1">adaxially rust-brown pubescent, abaxially rust-brown pubescent along midrib and lateral veins</td></tr><tr><td rowspan="1" colspan="1">
                    <bold>Bracts</bold>
                  </td><td rowspan="1" colspan="1">ovate to broadly ovate, or somewhat leaf like, 8–19 × 6–18 mm</td><td rowspan="1" colspan="1">lanceolate, ca. 2.0 × 0.5 mm</td><td rowspan="1" colspan="1">subulate to lanceolate, 3–4 × 1.0–1.5 mm</td></tr><tr><td rowspan="1" colspan="1">Calyx</td><td rowspan="1" colspan="1">аctinomorphic</td><td rowspan="1" colspan="1">zygomorphic</td><td rowspan="1" colspan="1">actinomorphic</td></tr><tr><td rowspan="1" colspan="1">Corolla colour</td><td rowspan="1" colspan="1">bluish purple</td><td rowspan="1" colspan="1">white</td><td rowspan="1" colspan="1">white</td></tr><tr><td rowspan="1" colspan="1">Throat of corolla</td><td rowspan="1" colspan="1">dark bluish purple</td><td rowspan="1" colspan="1">white with yellow blotches</td><td rowspan="1" colspan="1">blackish</td></tr><tr><td rowspan="1" colspan="1">Filaments</td><td rowspan="1" colspan="1">1.5–2.0 mm, with short glandular hairs near base</td><td rowspan="1" colspan="1">ca. 1.2 mm, puberulent</td><td rowspan="1" colspan="1">ca. 1 mm, puberulent</td></tr><tr><td rowspan="1" colspan="1">Anthers</td><td rowspan="1" colspan="1">ovoid to ellipsoid, 3.0–3.5 mm long, apex brevirostrate</td><td rowspan="1" colspan="1">ellipsoid, ca. 3 mm, apex brevirostrate</td><td rowspan="1" colspan="1">broadly ellipsoid, ca. 3 mm, apex brevirostrate</td></tr><tr><td rowspan="1" colspan="1">Ovary</td><td rowspan="1" colspan="1">sparsely pubescent and with yellow glandular hairs</td><td rowspan="1" colspan="1">sparsely puberulent</td><td rowspan="1" colspan="1">minutely villous</td></tr><tr><td rowspan="1" colspan="1">Style</td><td rowspan="1" colspan="1">sparsely with yellow glandular hairs at base</td><td rowspan="1" colspan="1">sparsely puberulent near base</td><td rowspan="1" colspan="1">glabrous</td></tr><tr><td rowspan="1" colspan="1">Flowering</td><td rowspan="1" colspan="1">September to October</td><td rowspan="1" colspan="1">April to May</td><td rowspan="1" colspan="1">August to October</td></tr></tbody></table></table-wrap></tp:treatment-sec><ref-list><ref id="B14"><mixed-citation xmlns:xlink="http://www.w3.org/1999/xlink" xlink:type="simple"><institution xlink:type="simple">IUCN</institution> (<year>2012</year>) IUCN Red List Categories and Criteria: Version 3.1. IUCN; Gland, Switzerland and Cambridge, UK: 32.</mixed-citation></ref></ref-list></tp:taxon-treatment>
