# Supplementary material for: Four new species of Gesneriaceae from Yunnan, Southwest China
Source: PhytoKeys. 2019 Aug 29;130:183–203. doi: 10.3897/phytokeys.130.34001 (PMC6728316; doi:10.3897/phytokeys.130.34001)
Supplement: XML Treatment for Didymocarpus brevipedunculatus [file phytokeys.130.34001-treatment3.xml]

<!DOCTYPE tp:taxon-treatment
  PUBLIC "-//TaxonX//DTD Taxonomic Treatment Publishing DTD v0 20100105//EN" "tax-treatment-NSO.dtd">
<tp:taxon-treatment xmlns:tp="http://www.plazi.org/taxpub"><tp:treatment-meta><kwd-group><label>Taxon classification</label><kwd><named-content xmlns:xlink="http://www.w3.org/1999/xlink" content-type="kingdom">Plantae</named-content></kwd><kwd><named-content xmlns:xlink="http://www.w3.org/1999/xlink" content-type="order">Lamiales</named-content></kwd><kwd><named-content xmlns:xlink="http://www.w3.org/1999/xlink" content-type="family">Gesneriaceae</named-content></kwd></kwd-group><mixed-citation publication-type="journal"><person-group><name><surname>Yang</surname><given-names>Bin</given-names></name><name><surname>Ding</surname><given-names>Hong-Bo</given-names></name><name><surname>Fu</surname><given-names>Kai-Cong</given-names></name><name><surname>Yuan</surname><given-names>Yi-Kai</given-names></name><name><surname>Yang</surname><given-names>Han-Yu</given-names></name><name><surname>Li</surname><given-names>Jian-Wu</given-names></name><name><surname>Zhang</surname><given-names>Li-Xia</given-names></name><name><surname>Tan</surname><given-names>Yun-Hong</given-names></name></person-group><article-title>Four new species of <tp:taxon-name><tp:taxon-name-part taxon-name-part-type="family">Gesneriaceae</tp:taxon-name-part></tp:taxon-name> from Yunnan, Southwest China</article-title><source>PhytoKeys</source><day>29</day><month>8</month><year>2019</year><volume>130</volume><fpage>183</fpage><lpage>203</lpage><pub-id pub-id-type="doi">10.3897/phytokeys.130.34001</pub-id></mixed-citation></tp:treatment-meta><tp:nomenclature><label>3.</label><tp:taxon-name><object-id xmlns:xlink="http://www.w3.org/1999/xlink" content-type="arpha" xlink:type="simple">F57F6BA1D44C5A0C9D2646D55D509FA3</object-id>
            <tp:taxon-name-part taxon-name-part-type="genus" reg="Didymocarpus">Didymocarpus</tp:taxon-name-part>
            <tp:taxon-name-part taxon-name-part-type="species" reg="brevipedunculatus">brevipedunculatus</tp:taxon-name-part>
            <object-id xmlns:xlink="http://www.w3.org/1999/xlink" content-type="ipni" xlink:type="simple">urn:lsid:ipni.org:names:60479353-2</object-id>
          </tp:taxon-name><tp:taxon-authority>Y.H.Tan &amp; Bin Yang</tp:taxon-authority><tp:taxon-status xmlns:xlink="http://www.w3.org/1999/xlink" xlink:type="simple">sp. nov.</tp:taxon-status><xref ref-type="fig" rid="F5">Figures 5</xref><xref ref-type="fig" rid="F6">, 6</xref></tp:nomenclature><tp:treatment-sec sec-type="diagnosis" id="SECID0ERKAG"><title>Diagnosis.</title><p><italic><tp:taxon-name><tp:taxon-name-part taxon-name-part-type="genus" reg="Didymocarpus">Didymocarpus</tp:taxon-name-part> <tp:taxon-name-part taxon-name-part-type="species" reg="brevipedunculatus">brevipedunculatus</tp:taxon-name-part></tp:taxon-name></italic> is similar to <italic><tp:taxon-name><tp:taxon-name-part taxon-name-part-type="genus" reg="Didymocarpus">D.</tp:taxon-name-part> <tp:taxon-name-part taxon-name-part-type="species" reg="purpureobracteatus">purpureobracteatus</tp:taxon-name-part></tp:taxon-name></italic> in bracts ovate to orbicular and calyx tubular, but it can be easily distinguished from the latter by its leaf base extremely obliquely cordate (vs. leaf base sometimes oblique, cuneate to cordate), inflorescence gracile, pendulous (vs. erect), inflorescence much shorter than leaf (vs. inflorescence much longer than leaf), peduncles (4.0–5.5 cm vs 4.0–10 cm long), flowers white with purplish to deep red longitudinal stripes (vs. purple to pinkish purple with darker stripes), and peduncles villous with eglandular, multicelluar hairs (vs. glabrous).</p></tp:treatment-sec><tp:treatment-sec sec-type="material" id="SECID0ENLAG"><title>Type.</title><p>CHINA. Yunnan: Ximeng, Mengsuo, grows on rock surfaces along a seasonal waterfall or moist and shade places in evergreen forest, <named-content xmlns:xlink="http://www.w3.org/1999/xlink" content-type="dwc:verbatimCoordinates" xlink:type="simple"><named-content content-type="geo-json" specific-use="{&#34;type&#34;:&#34;Point&#34;,&#34;coordinates&#34;:[99.592825,22.634675]}" id="NCID0EWLAG" xlink:type="simple">22°38'04.83"N, 99°35'34.17"E</named-content></named-content>, a.s.l. 1200 m, 8 September 2012, <italic>Yun-Hong Tan 6930</italic> (holotype: HITBC! Isotype: HITBC!).</p><fig id="F5" position="float" orientation="portrait"><object-id xmlns:xlink="http://www.w3.org/1999/xlink" content-type="doi" xlink:type="simple">10.3897/phytokeys.130.34001.figure5</object-id><object-id xmlns:xlink="http://www.w3.org/1999/xlink" content-type="arpha" xlink:type="simple">C386E6D9C05F5426A5A5FC95E4746F43</object-id><label>Figure 5.</label><caption><p><italic><tp:taxon-name><tp:taxon-name-part taxon-name-part-type="genus" reg="Didymocarpus">Didymocarpus</tp:taxon-name-part> <tp:taxon-name-part taxon-name-part-type="species" reg="brevipedunculatus">brevipedunculatus</tp:taxon-name-part></tp:taxon-name></italic> Y.H.Tan &amp; Bin Yang, sp. nov. <bold>A, B</bold> Habit <bold>C, D</bold> inflorescence <bold>E</bold> flowers <bold>F</bold> young capsules <bold>G</bold> dissected calyx <bold>H</bold> dissected corolla <bold>I</bold> bracts <bold>J</bold> bracteoles. Photographed by Y.H. Tan.</p></caption><graphic xmlns:xlink="http://www.w3.org/1999/xlink" xlink:href="phytokeys-130-183-g005.jpg" position="float" orientation="portrait" xlink:type="simple" id="oo_327926.jpg"><uri content-type="original_file" xlink:type="simple">https://binary.pensoft.net/fig/327926</uri></graphic></fig><fig id="F6" position="float" orientation="portrait"><object-id xmlns:xlink="http://www.w3.org/1999/xlink" content-type="doi" xlink:type="simple">10.3897/phytokeys.130.34001.figure6</object-id><object-id xmlns:xlink="http://www.w3.org/1999/xlink" content-type="arpha" xlink:type="simple">01AA02888B225B1F8881364AFA34B287</object-id><label>Figure 6.</label><caption><p><italic><tp:taxon-name><tp:taxon-name-part taxon-name-part-type="genus" reg="Didymocarpus">Didymocarpus</tp:taxon-name-part> <tp:taxon-name-part taxon-name-part-type="species" reg="brevipedunculatus">brevipedunculatus</tp:taxon-name-part></tp:taxon-name></italic> Y.H.Tan, sp. nov. <bold>A</bold> Habit <bold>B</bold> leaf base in abaxial view <bold>C</bold> inflorescence <bold>D</bold> bract in abaxial view <bold>E</bold> bracteole <bold>F</bold> flower in front view <bold>G</bold> dissected corolla <bold>H</bold> stamens <bold>I</bold> young capsule <bold>J</bold> calyx <bold>K</bold> pistil <bold>L</bold> stigma. Drawn by Yun-xi Zhu.</p></caption><graphic xmlns:xlink="http://www.w3.org/1999/xlink" xlink:href="phytokeys-130-183-g006.jpg" position="float" orientation="portrait" xlink:type="simple" id="oo_327927.jpg"><uri content-type="original_file" xlink:type="simple">https://binary.pensoft.net/fig/327927</uri></graphic></fig></tp:treatment-sec><tp:treatment-sec sec-type="description" id="SECID0EVOAG"><title>Description.</title><p>Deciduous, perennial, epilithic herb, 30–40 cm tall, stem 4–6 mm in diameter. <bold><italic>Dry season</italic></bold> juvenile leaves distinct, blades symmetrically ovate, c. 1.5 × 1 cm, with much denser indumentum than when mature. <bold><italic>Rainy season</italic> stems</bold> succulent, erect, green, densely and finely villous with multicellular eglandular hairs; pigment glands absent. <bold>Leaves</bold> 4–6 arranged in opposite, decussate, anisophyllous pairs; blades asymmetrically ovate, thin, papery when dry, upper surface dull dark green and drying medium brown, densely villous with eglandular, multicellular hairs, lower side pale light green and drying light brown, densely villous with eglandular, multicellular hairs along veins, 10–25 cm long, 6.5–15.5 cm wide, apex attenuate to acuminate, base extremely obliquely cordate, margins serrate, often irregularly so, or doubly serrate, midrib with 9–11 arching secondary veins on each side, distinct on both surfaces, finer venation reticulate; petioles 4.5–12.0 cm long, with indumentum as on the stems. <bold>Inflorescence</bold> solitary per axil, cymose, gracile, pendulous, 7–12 cm long, villous with eglandular, multicellular hairs, laxly cymose, axes succulent, light green to green; <bold>Peduncles</bold> 4.0–5.5 cm long, densely villous with eglandular, multicellular hairs; <bold>Hypopodium</bold> 1.0–2.0 cm long, glabrous or sparsely villous; <bold>Pedicels</bold> 3–5 mm long, glabrous or sparsely villous. <bold>Bracts</bold> paired; green to light green, sparsely villous with eglandular, multicellular hairs, orbicular to ovate, 5.5–6.0 mm long and wide. <bold>Bracteoles</bold> paired, whitish to light green, glabrous or sparsely villous, orbicular to ovate, 4.0–5.5 mm long and wide. <bold>Flowers</bold> numerous. <bold>Calyx</bold> campanulate, glabrous, often light green on both side, sometimes purplish outside; tube c. 6 mm long; lobes ovate, subequal to equal, 5(6) lobed, apices obtuse to rounded; 0.5–1.0 mm long. <bold>Corolla</bold> funnelform, 4.0–4.5 cm long, glabrous, white, inside with 9 purplish to deep red longitudinal stripes, 3 per lobe in the lower lip; tube 3.2–3.5 cm long, gradually widening from the base to the throat, 0.8–1.0 cm wide at base, 1.8–2.0 cm at throat; lobes ovate to suborbicular, broadly rounded; anterior (lower or abaxial) lip 3-lobed, 6–7 mm long, 7–8 mm wide apices rounded, posterior (upper or adaxial) lip 2-lobed 5–6 mm long, 7–8 mm wide, apices rounded. <bold>Fertile stamens</bold> 2, inserted at c. 2 cm above the base of the corolla; filaments 0.9–1.0 cm long, glabrous; anther locules oblong, c. 2 × 1 mm, tips and bases rounded, white-bearded, cream; <bold>Staminodes</bold> 3, inserted slightly below the stamens, lateral ones 5 mm long, the other one 3 mm long, glabrous. <bold>Disc</bold> ring-like, thickened, glabrous, margin entire or slightly lobed, 2–3 mm high, persistent in fruit. <bold>Ovary</bold> cylindric, slightly stipitate, glabrous, light green, c. 2.5–3.0 cm long, 1 mm wide; style continuous with the top of the ovary, c. 5 mm long, glabrous, whitish or light green; stigma discoid, concave medially, whitish, 1 mm diameter. <bold>Capsules</bold> cylindric, slightly stipitate, erect, straight, light green, when maturing light brown, 4.5–5 cm long and 2.5 mm wide. <bold>Seeds</bold>, numerous, elliptic, appendage absent, cell ornamentation straight, cell faces finely verrucate.</p></tp:treatment-sec><tp:treatment-sec sec-type="etymology" id="SECID0ECQAG"><title>Etymology.</title><p>The new species is named after its axillary relatively short peduncles.</p></tp:treatment-sec><tp:treatment-sec sec-type="Vernacular" id="SECID0EHQAG"><title>Vernacular.</title><p>Chinese mandarin: Duan Xu Chang Shuo Ju Tai (短序长蒴苣苔)</p></tp:treatment-sec><tp:treatment-sec sec-type="phenology" id="SECID0EMQAG"><title>Phenology.</title><p>Flowering August-September and fruiting September-October.</p></tp:treatment-sec><tp:treatment-sec sec-type="distribution" id="SECID0ERQAG"><title>Distribution and habitat.</title><p>The new species was found in south Yunnan, Ximeng and Cangyuan Counties. It grows on rock surfaces along a seasonal waterfall or in moist and shady places in evergreen forests, altitude 1000–1200 m.</p></tp:treatment-sec><tp:treatment-sec sec-type="conservation status" id="SECID0EWQAG"><title>Conservation status.</title><p>The localities of this new species, in Ximeng and Cangyuan, are both part of protected areas, and a total of more than one hundred individuals were found in the wild; a further inventory is needed to clarify the habitats and populations. At present, the species is therefore assigned a preliminary status of Endangered (<abbrev xmlns:xlink="http://www.w3.org/1999/xlink" xlink:title="Endangered" id="ABBRID0E3QAG" xlink:type="simple">EN</abbrev> D) according to the IUCN Red List Categories and Criteria (<xref ref-type="bibr" rid="B14">IUCN 2012</xref>).</p></tp:treatment-sec><tp:treatment-sec sec-type="notes" id="SECID0EERAG"><title>Note.</title><p>A comparative list of diagnostic characters of the new species and <italic><tp:taxon-name><tp:taxon-name-part taxon-name-part-type="genus" reg="Didymocarpus">D.</tp:taxon-name-part> <tp:taxon-name-part taxon-name-part-type="species" reg="purpureobracteatus">purpureobracteatus</tp:taxon-name-part></tp:taxon-name></italic> is given in Table <xref ref-type="table" rid="T3">3</xref>.</p><table-wrap id="T3" position="float" orientation="portrait"><label>Table 3.</label><caption><p>Morphological comparison of <italic><tp:taxon-name><tp:taxon-name-part taxon-name-part-type="genus" reg="Didymocarpus">Didymocarpus</tp:taxon-name-part> <tp:taxon-name-part taxon-name-part-type="species" reg="brevipedunculatus">brevipedunculatus</tp:taxon-name-part></tp:taxon-name></italic> and its closely related species.</p></caption><table id="TID0E4KAI" rules="all"><tbody><tr><th rowspan="1" colspan="1">Characters</th><th rowspan="1" colspan="1">
                    <italic><tp:taxon-name><tp:taxon-name-part taxon-name-part-type="genus" reg="Didymocarpus">D.</tp:taxon-name-part> <tp:taxon-name-part taxon-name-part-type="species" reg="brevipedunculatus">brevipedunculatus</tp:taxon-name-part></tp:taxon-name></italic>
                  </th><th rowspan="1" colspan="1">
                    <italic><tp:taxon-name><tp:taxon-name-part taxon-name-part-type="genus" reg="Didymocarpus">D.</tp:taxon-name-part> <tp:taxon-name-part taxon-name-part-type="species" reg="purpureobracteatus">purpureobracteatus</tp:taxon-name-part></tp:taxon-name></italic>
                  </th></tr><tr><td rowspan="1" colspan="1">Shape of leaf Blade</td><td rowspan="1" colspan="1">asymmetrically ovate, base extremely obliquely cordate, apex attenuate to acuminate</td><td rowspan="1" colspan="1">symmetrically ovate to elliptic or obovate, base oblique, cuneate, to cordate, apex acute to acuminate</td></tr><tr><td rowspan="1" colspan="1">Leaf indumentum</td><td rowspan="1" colspan="1">upper surface densely villous with eglandular, multicellular hairs, lower side densely villous with eglandular, multicellular hairs along veins</td><td rowspan="1" colspan="1">adaxially sparsely appressed puberulent to nearly glabrous along veins, sparsely glandular</td></tr><tr><td rowspan="1" colspan="1">Petiole</td><td rowspan="1" colspan="1">4.5–12.0 cm long, densely villous with eglandular, multicellular hairs</td><td rowspan="1" colspan="1">0.3–11.0 cm long, puberulent, sparsely glandular</td></tr><tr><td rowspan="1" colspan="1">Bracts</td><td rowspan="1" colspan="1">orbicular to ovate, green to slightly green, sparely villous with eglandular, multicellular hairs</td><td rowspan="1" colspan="1">ovate to elliptic-ovate, sometimes connate at the base, galeate, covering calyx when flowering, glabrous</td></tr><tr><td rowspan="1" colspan="1">Calyx</td><td rowspan="1" colspan="1">6–7mm long, tubular campanulate, glabrous, lobe ovate to semiorbicular</td><td rowspan="1" colspan="1">10–12 mm long, tubular campanulate, glabrous, lobes semiorbicular</td></tr><tr><td rowspan="1" colspan="1">Inflorescence</td><td rowspan="1" colspan="1">gracile, pendulous, much shorter than leave</td><td rowspan="1" colspan="1">erect, much longer than leave</td></tr><tr><td rowspan="1" colspan="1">Peduncle</td><td rowspan="1" colspan="1">4.0–5.5 cm long</td><td rowspan="1" colspan="1">4.0–10.0 cm long</td></tr><tr><td rowspan="1" colspan="1">Corolla</td><td rowspan="1" colspan="1">white, inside with purplish to deep red longitudinal stripes</td><td rowspan="1" colspan="1">purple to pinkish purple with darker stripes, glabrous, corolla tube funnelform</td></tr><tr><td rowspan="1" colspan="1">Filaments</td><td rowspan="1" colspan="1">0.9–1 cm long, glabrous</td><td rowspan="1" colspan="1">ca. 1 cm, glabrous</td></tr><tr><td rowspan="1" colspan="1">Staminode</td><td rowspan="1" colspan="1">three, 1.0–3.0 mm long</td><td rowspan="1" colspan="1">two, 1.5–3.0 mm long</td></tr></tbody></table></table-wrap></tp:treatment-sec><ref-list><ref id="B14"><mixed-citation xmlns:xlink="http://www.w3.org/1999/xlink" xlink:type="simple"><institution xlink:type="simple">IUCN</institution> (<year>2012</year>) IUCN Red List Categories and Criteria: Version 3.1. IUCN; Gland, Switzerland and Cambridge, UK: 32.</mixed-citation></ref></ref-list></tp:taxon-treatment>
