# Supplementary material for: Four new species of Gesneriaceae from Yunnan, Southwest China
Source: PhytoKeys. 2019 Aug 29;130:183–203. doi: 10.3897/phytokeys.130.34001 (PMC6728316; doi:10.3897/phytokeys.130.34001)
Supplement: XML Treatment for Henckelia xinpingensis [file phytokeys.130.34001-treatment4.xml]

<!DOCTYPE tp:taxon-treatment
  PUBLIC "-//TaxonX//DTD Taxonomic Treatment Publishing DTD v0 20100105//EN" "tax-treatment-NSO.dtd">
<tp:taxon-treatment xmlns:tp="http://www.plazi.org/taxpub"><tp:treatment-meta><kwd-group><label>Taxon classification</label><kwd><named-content xmlns:xlink="http://www.w3.org/1999/xlink" content-type="kingdom">Plantae</named-content></kwd><kwd><named-content xmlns:xlink="http://www.w3.org/1999/xlink" content-type="order">Lamiales</named-content></kwd><kwd><named-content xmlns:xlink="http://www.w3.org/1999/xlink" content-type="family">Gesneriaceae</named-content></kwd></kwd-group><mixed-citation publication-type="journal"><person-group><name><surname>Yang</surname><given-names>Bin</given-names></name><name><surname>Ding</surname><given-names>Hong-Bo</given-names></name><name><surname>Fu</surname><given-names>Kai-Cong</given-names></name><name><surname>Yuan</surname><given-names>Yi-Kai</given-names></name><name><surname>Yang</surname><given-names>Han-Yu</given-names></name><name><surname>Li</surname><given-names>Jian-Wu</given-names></name><name><surname>Zhang</surname><given-names>Li-Xia</given-names></name><name><surname>Tan</surname><given-names>Yun-Hong</given-names></name></person-group><article-title>Four new species of <tp:taxon-name><tp:taxon-name-part taxon-name-part-type="family">Gesneriaceae</tp:taxon-name-part></tp:taxon-name> from Yunnan, Southwest China</article-title><source>PhytoKeys</source><day>29</day><month>8</month><year>2019</year><volume>130</volume><fpage>183</fpage><lpage>203</lpage><pub-id pub-id-type="doi">10.3897/phytokeys.130.34001</pub-id></mixed-citation></tp:treatment-meta><tp:nomenclature><label>4.</label><tp:taxon-name><object-id xmlns:xlink="http://www.w3.org/1999/xlink" content-type="arpha" xlink:type="simple">3F81FCC8DFD65533AFDEC218FFC8DEB1</object-id>
            <tp:taxon-name-part taxon-name-part-type="genus" reg="Henckelia">Henckelia</tp:taxon-name-part>
            <tp:taxon-name-part taxon-name-part-type="species" reg="xinpingensis">xinpingensis</tp:taxon-name-part>
            <object-id xmlns:xlink="http://www.w3.org/1999/xlink" content-type="ipni" xlink:type="simple">urn:lsid:ipni.org:names:60479354-2</object-id>
          </tp:taxon-name><tp:taxon-authority>Y.H.Tan &amp; Bin Yang</tp:taxon-authority><tp:taxon-status xmlns:xlink="http://www.w3.org/1999/xlink" xlink:type="simple">sp. nov.</tp:taxon-status><xref ref-type="fig" rid="F7">Figures 7</xref><xref ref-type="fig" rid="F8">, 8</xref><xref ref-type="fig" rid="F9">, 9 (A1–A4)</xref></tp:nomenclature><tp:treatment-sec sec-type="diagnosis" id="SECID0EOYAG"><title>Diagnosis.</title><p><italic><tp:taxon-name><tp:taxon-name-part taxon-name-part-type="genus" reg="Henckelia">Henckelia</tp:taxon-name-part> <tp:taxon-name-part taxon-name-part-type="species" reg="xinpingensis">xinpingensis</tp:taxon-name-part></tp:taxon-name></italic> is similar to <italic><tp:taxon-name><tp:taxon-name-part taxon-name-part-type="genus" reg="Henckelia">H.</tp:taxon-name-part> <tp:taxon-name-part taxon-name-part-type="species" reg="pumila">pumila</tp:taxon-name-part></tp:taxon-name></italic> in having elliptic leaf blades sometimes with purple spots abaxially, appearing brown-green adaxially, and funnel form corolla, but differs in having intensive yellow (vs. white to purple) corollas, stigma undivided or slightly 2-lobed (vs. conspicuous 2-lobed), calyx from base to below the middle (vs. 5-lobed from below to above middle); leaf blade symmetrical, base rounded to cordate (vs. asymmetrical, base oblique) and producing slender stolons.</p></tp:treatment-sec><tp:treatment-sec sec-type="material" id="SECID0EKZAG"><title>Type.</title><p>CHINA. Yunnan Province: Xinping county, Yubaiding, <named-content xmlns:xlink="http://www.w3.org/1999/xlink" content-type="dwc:verbatimCoordinates" xlink:type="simple"><named-content content-type="geo-json" specific-use="{&#34;type&#34;:&#34;Point&#34;,&#34;coordinates&#34;:[102.128500,24.155333]}" id="NCID0ETZAG" xlink:type="simple"><named-content content-type="dwc:verbatimCoordinates" xlink:type="simple"><named-content content-type="geo-json" specific-use="{&#34;type&#34;:&#34;Point&#34;,&#34;coordinates&#34;:[102.128500,24.155333]}" id="NCID0E1ZAG" xlink:type="simple">24°09.32'N, 102°07.71'E</named-content></named-content></named-content></named-content>, a.s.l. 1500 m, 17 Aug. 2018, Y.H. Tan, B. Yang, H.B. Ding &amp; X.D. Zeng <italic>Y0130</italic> (holotype: HITBC!).</p></tp:treatment-sec><tp:treatment-sec sec-type="description" id="SECID0EA1AG"><title>Description.</title><p>Annual herbs, usually producing slender stolons from stem base, leaf axils or occasionally bract axils, stolons 10–25 cm, pubescent. <bold>Stems</bold> erect, 5–25 cm, pubescent to sparsely pilose. <bold>Leaves</bold> 4–6, opposite, widely spaced nodes; petiole 0.5–3.5 cm; blade symmetrical, ovate-elliptic to elliptic, 2–15 × 1.2–8.0 cm, herbaceous, puberulous to sparsely pilose, eglandular, abaxially sometimes with purple spots, adaxially appearing brown-green, base rounded to cordate, margin repand to entire, apex acute or obtuse; lateral veins 5–9 on each side of midrib, conspicuous. <bold>Cymes</bold> 1–4-flowered; <bold>Peduncle</bold> 0.5–3.5 cm, sparsely pilose; <bold>Bracts</bold> 2, free, linear to lanceolate, 3–6 mm long. <bold>Pedicel</bold> 2.5–5.0 cm, sparsely pilose. <bold>Calyx</bold> 1.2–1.7 cm, narrowly bell-shaped, divided into 5 lobes from base to below the middle; tube 3.5–4 mm; lobes subequal, lanceolate, 12–14 × 2–3 mm, outside sparsely pilose, inside glabrous, margin entire, apex subulate-attenuate. <bold>Corolla</bold> intensive yellow with two yellow-orange stripes on the abaxial lip, 3.7–4.2 cm long, outside sparsely glandular pilose, inside glabrous; tube narrowly funnelform, 3.4–3.8 × 0.9–1.2 cm; adaxial lip 1.9–2.3 × 0.8–1.0 cm, 2-lobed, abaxial lip 2.5–3.0 × 0.9–1.2 cm, 3-lobed, all lobes semi-orbicular, with rounded apex. <bold>Stamens</bold> 2, 1.3–1.5 cm long, adnate to the corolla tube below middle; filaments 1.1–1.3 cm long, sparsely puberulent to glabrous, bending in the middle, with knee; anthers fused by entire adaxial surfaces, ca. 3.5 mm, glabrous, dediscence; <bold>Staminodes</bold> 3, 2.5–6.0 mm. <bold>Pistil</bold> 2.5–2.8 cm, sparsely puberulent to puberulous, with short glandular hairs near apex; ovary 2.2–2.5cm; style 3–6 mm long, sparsely glandular puberulent. <bold>Stigma</bold> flabellate, 2–3 mm, undivided or slightly 2-lobed. <bold>Capsule</bold> sub-erect, 5–10 cm, loculicidal dehiscence .</p><fig id="F7" position="float" orientation="portrait"><object-id xmlns:xlink="http://www.w3.org/1999/xlink" content-type="doi" xlink:type="simple">10.3897/phytokeys.130.34001.figure7</object-id><object-id xmlns:xlink="http://www.w3.org/1999/xlink" content-type="arpha" xlink:type="simple">016953B47FC35335A7AA6D00F09B7153</object-id><label>Figure 7.</label><caption><p><italic><tp:taxon-name><tp:taxon-name-part taxon-name-part-type="genus" reg="Henckelia">Henckelia</tp:taxon-name-part> <tp:taxon-name-part taxon-name-part-type="species" reg="xinpingensis">xinpingensis</tp:taxon-name-part></tp:taxon-name></italic> Y.H.Tan &amp; Bin Yang, sp. nov. <bold>A, B, D</bold> Habit <bold>C</bold> habit (showing stolons) <bold>E</bold> flower in side view <bold>F</bold> flower in front view <bold>G</bold> dissected flower. Photographed by B.Yang.</p></caption><graphic xmlns:xlink="http://www.w3.org/1999/xlink" xlink:href="phytokeys-130-183-g007.jpg" position="float" orientation="portrait" xlink:type="simple" id="oo_327928.jpg"><uri content-type="original_file" xlink:type="simple">https://binary.pensoft.net/fig/327928</uri></graphic></fig><fig id="F8" position="float" orientation="portrait"><object-id xmlns:xlink="http://www.w3.org/1999/xlink" content-type="doi" xlink:type="simple">10.3897/phytokeys.130.34001.figure8</object-id><object-id xmlns:xlink="http://www.w3.org/1999/xlink" content-type="arpha" xlink:type="simple">F4B9BF507B5057A59F9F8DCE52D6672D</object-id><label>Figure 8.</label><caption><p><italic><tp:taxon-name><tp:taxon-name-part taxon-name-part-type="genus" reg="Henckelia">Henckelia</tp:taxon-name-part> <tp:taxon-name-part taxon-name-part-type="species" reg="xinpingensis">xinpingensis</tp:taxon-name-part></tp:taxon-name></italic> Y.H.Tan &amp; Bin Yang, sp. nov. <bold>A</bold> Habit <bold>B</bold> calyx lobes <bold>C</bold> corolla (Dissected) <bold>D</bold> pedicel with pistil. Drawn by Zheng-meng Yang.</p></caption><graphic xmlns:xlink="http://www.w3.org/1999/xlink" xlink:href="phytokeys-130-183-g008.jpg" position="float" orientation="portrait" xlink:type="simple" id="oo_327929.jpg"><uri content-type="original_file" xlink:type="simple">https://binary.pensoft.net/fig/327929</uri></graphic></fig><fig id="F9" position="float" orientation="portrait"><object-id xmlns:xlink="http://www.w3.org/1999/xlink" content-type="doi" xlink:type="simple">10.3897/phytokeys.130.34001.figure9</object-id><object-id xmlns:xlink="http://www.w3.org/1999/xlink" content-type="arpha" xlink:type="simple">3FEFDE45A6B252AA9E3CDDC106A2155F</object-id><label>Figure 9.</label><caption><p><italic><tp:taxon-name><tp:taxon-name-part taxon-name-part-type="genus" reg="Henckelia">Henckelia</tp:taxon-name-part> <tp:taxon-name-part taxon-name-part-type="species" reg="xinpingensis">xinpingensis</tp:taxon-name-part></tp:taxon-name></italic> Y.H.Tan &amp; Bin Yang, sp. nov. (<bold>A–D</bold>) <bold>A, B</bold> Habit <bold>C</bold> flower (side view) <bold>D</bold> flower (front view); <italic><tp:taxon-name><tp:taxon-name-part taxon-name-part-type="genus" reg="Henckelia">Henckelia</tp:taxon-name-part> <tp:taxon-name-part taxon-name-part-type="species" reg="pumila">pumila</tp:taxon-name-part></tp:taxon-name></italic> (D. Don) A. Dietr. (<bold>E–H</bold>) <bold>E, F</bold> habit <bold>G, H</bold> flower (front view). Photographed by H.B. Ding.</p></caption><graphic xmlns:xlink="http://www.w3.org/1999/xlink" xlink:href="phytokeys-130-183-g009.jpg" position="float" orientation="portrait" xlink:type="simple" id="oo_327930.jpg"><uri content-type="original_file" xlink:type="simple">https://binary.pensoft.net/fig/327930</uri></graphic></fig></tp:treatment-sec><tp:treatment-sec sec-type="etymology" id="SECID0ET5AG"><title>Etymology.</title><p>The new species is named after its type locality Xinping County.</p></tp:treatment-sec><tp:treatment-sec sec-type="Vernacular name" id="SECID0EY5AG"><title>Vernacular name.</title><p>Chinese mandarin: Xin Ping Chun Zhu Ju Tai (新平唇柱苣苔).</p></tp:treatment-sec><tp:treatment-sec sec-type="phenology" id="SECID0E45AG"><title>Phenology.</title><p>Flowering in August and fruiting from August to September.</p></tp:treatment-sec><tp:treatment-sec sec-type="distribution" id="SECID0EC6AG"><title>Distribution and habitat.</title><p>This species is only known from Xinping county, but is relatively common there growing in moist areas near stream sides and roadsides under the subtropical broad leaf forests.</p></tp:treatment-sec><tp:treatment-sec sec-type="material" id="SECID0EH6AG"><title>Additional specimens examined</title><p><bold>(paratypes).</bold> CHINA. Yunnan Province: Xinping, Dapingzhang, <named-content xmlns:xlink="http://www.w3.org/1999/xlink" content-type="dwc:verbatimCoordinates" xlink:type="simple"><named-content content-type="geo-json" specific-use="{&#34;type&#34;:&#34;Point&#34;,&#34;coordinates&#34;:[102.073917,24.077867]}" id="NCID0ES6AG" xlink:type="simple">102°04.435'E, 24°04.672'N</named-content></named-content>, a.s.l. 580 m, 16 Aug. 2018, Y.H. Tan, B. Yang <italic>Y0115</italic> (HITBC!); Ibid., 16 Aug. 2018, Y.H. Tan &amp; B. Yang <italic>Y0118</italic> (HITBC!).</p></tp:treatment-sec><tp:treatment-sec sec-type="conservation status" id="SECID0E16AG"><title>Conservation status.</title><p>According to our field observations, more than ten populations have been observed around an area of 20 hectares and each population of the new species has more than 100 individuals. The species is therefore assigned a preliminary status of Least Concern (<abbrev xmlns:xlink="http://www.w3.org/1999/xlink" xlink:title="Least Concern" id="ABBRID0EAABG" xlink:type="simple">LC</abbrev>) according to the IUCN Red List Categories and Criteria (<xref ref-type="bibr" rid="B14">IUCN 2012</xref>).</p></tp:treatment-sec><tp:treatment-sec sec-type="notes" id="SECID0EIABG"><title>Note.</title><p><italic><tp:taxon-name><tp:taxon-name-part taxon-name-part-type="genus" reg="Henckelia">Henckelia</tp:taxon-name-part> <tp:taxon-name-part taxon-name-part-type="species" reg="xinpingensis">xinpingensis</tp:taxon-name-part></tp:taxon-name></italic> has elliptic leaf blades with a pilose indumentum similar to <italic><tp:taxon-name><tp:taxon-name-part taxon-name-part-type="genus" reg="Henckelia">H.</tp:taxon-name-part> <tp:taxon-name-part taxon-name-part-type="species" reg="pumila">pumila</tp:taxon-name-part></tp:taxon-name></italic>. A comparative list of diagnostic characters of the new species and <italic><tp:taxon-name><tp:taxon-name-part taxon-name-part-type="genus" reg="Henckelia">H.</tp:taxon-name-part> <tp:taxon-name-part taxon-name-part-type="species" reg="pumila">pumila</tp:taxon-name-part></tp:taxon-name></italic> is given in Table <xref ref-type="table" rid="T4">4</xref>.</p><table-wrap id="T4" position="float" orientation="portrait"><label>Table 4.</label><caption><p>Morphological comparison of <italic><tp:taxon-name><tp:taxon-name-part taxon-name-part-type="genus" reg="Henckelia">Henckelia</tp:taxon-name-part> <tp:taxon-name-part taxon-name-part-type="species" reg="xinpingensis">xinpingensis</tp:taxon-name-part></tp:taxon-name></italic> and its closely related species.</p></caption><table id="TID0EDUAI" rules="all"><tbody><tr><th rowspan="1" colspan="1">Characters</th><th rowspan="1" colspan="1">
                    <italic><tp:taxon-name><tp:taxon-name-part taxon-name-part-type="genus" reg="Henckelia">H.</tp:taxon-name-part> <tp:taxon-name-part taxon-name-part-type="species" reg="xinpingensis">xinpingensis</tp:taxon-name-part></tp:taxon-name></italic>
                  </th><th rowspan="1" colspan="1">
                    <italic><tp:taxon-name><tp:taxon-name-part taxon-name-part-type="genus" reg="Henckelia">H.</tp:taxon-name-part> <tp:taxon-name-part taxon-name-part-type="species" reg="pumila">pumila</tp:taxon-name-part></tp:taxon-name></italic>
                  </th></tr><tr><td rowspan="1" colspan="1">Habit</td><td rowspan="1" colspan="1">producing slender stolons</td><td rowspan="1" colspan="1">not stolons</td></tr><tr><td rowspan="1" colspan="1">Leaf blade</td><td rowspan="1" colspan="1">symmetrical, base rounded to cordate, ovate-elliptic to elliptic, 2–15 × 1.2–8.0 cm</td><td rowspan="1" colspan="1">asymmetrical, base oblique, lanceolate to ovate or elliptic, 2–17 × 1.2–5.5(–8.0) cm</td></tr><tr><td rowspan="1" colspan="1">Leaf margin</td><td rowspan="1" colspan="1">repand to entire</td><td rowspan="1" colspan="1">denticulate to serrulate</td></tr><tr><td rowspan="1" colspan="1">Cymes</td><td rowspan="1" colspan="1">1–4-flowered</td><td rowspan="1" colspan="1">(1 or) 2–7 -flowered</td></tr><tr><td rowspan="1" colspan="1">Peduncle</td><td rowspan="1" colspan="1">0.5–3.5 cm</td><td rowspan="1" colspan="1">2.8–10.0 cm</td></tr><tr><td rowspan="1" colspan="1">Bracts</td><td rowspan="1" colspan="1">2, free, linear to lanceolate, 3–6 × 1–3 mm</td><td rowspan="1" colspan="1">2, free, ovate to lanceolate or obovate, 5–18 × 1–4 mm</td></tr><tr><td rowspan="1" colspan="1">Pedicel</td><td rowspan="1" colspan="1">2.5–5.0 cm</td><td rowspan="1" colspan="1">0.3–2.0 cm</td></tr><tr><td rowspan="1" colspan="1">Calyx</td><td rowspan="1" colspan="1">1.2–1.7 cm, 5-lobed nearly to base or below the middle; tube 0.5–4.0 mm</td><td rowspan="1" colspan="1">0.9–1.8 cm, 5-lobed to middle or slightly below; tube 4–10 mm</td></tr><tr><td rowspan="1" colspan="1">Calyx lobes</td><td rowspan="1" colspan="1">subequal, lanceolate, 12–14 × 2–3 mm, apex subulate-attenuate</td><td rowspan="1" colspan="1">slightly unequal, narrowly triangular to ovate, 4–10 × ca. 2 mm, apex subulate-acuminate, hornlike, spreading</td></tr><tr><td rowspan="1" colspan="1">Corolla</td><td rowspan="1" colspan="1">intensive yellow, outside glandular pilose</td><td rowspan="1" colspan="1">white to purple, outside puberulent to pilose,</td></tr><tr><td rowspan="1" colspan="1">Pistil</td><td rowspan="1" colspan="1">2.5–2.8 cm long, with short glandular hairs near apex</td><td rowspan="1" colspan="1">2.5–3.8 cm long, glabrous to puberulent</td></tr><tr><td rowspan="1" colspan="1">Stigma</td><td rowspan="1" colspan="1">labellate, 2–3 mm, undivided or slightly 2-lobed</td><td rowspan="1" colspan="1">flabellate, ca. 3 mm, conspicuous 2-lobed</td></tr><tr><td rowspan="1" colspan="1">Capsule</td><td rowspan="1" colspan="1">5–10 cm</td><td rowspan="1" colspan="1">6–12 cm</td></tr></tbody></table></table-wrap></tp:treatment-sec><ref-list><ref id="B14"><mixed-citation xmlns:xlink="http://www.w3.org/1999/xlink" xlink:type="simple"><institution xlink:type="simple">IUCN</institution> (<year>2012</year>) IUCN Red List Categories and Criteria: Version 3.1. IUCN; Gland, Switzerland and Cambridge, UK: 32.</mixed-citation></ref></ref-list></tp:taxon-treatment>
